# Supplementary material for: Hair Sample Analysis as a Method of Monitoring Exposure to Bisphenol A in Dogs
Source: Int J Environ Res Public Health. 2022 Apr 11;19(8):4600. doi: 10.3390/ijerph19084600 (PMC9030106; doi:10.3390/ijerph19084600)
Supplement: Supplementary file 1 [file ijerph-19-04600-s001.zip]

Archive with 1 entries (1 files):
- ijerph-1619869-supplementary.pdf
